# Supplementary material for: Optimization of Plant Oxalate Quantification and Generation of Low-Oxalate Maize (Zea mays L.) through O7 Overexpression
Source: Plants (Basel). 2024 Oct 22;13(21):2950. doi: 10.3390/plants13212950 (PMC11547668; doi:10.3390/plants13212950)
Supplement: Supplementary file 1 [file plants-13-02950-s001.zip]

Archive with 7 entries (6 files):
- plants-3233863-supplementary/
- plants-3233863-supplementary/Supplemental Figure.pdf
- plants-3233863-supplementary/Table S1.xlsx
- plants-3233863-supplementary/Table S2.xlsx
- plants-3233863-supplementary/Table S3.xlsx
- plants-3233863-supplementary/Table S4.xlsx
- plants-3233863-supplementary/Table S5.xlsx
