# Supplementary material for: Optimization of Plant Oxalate Quantification and Generation of Low-Oxalate Maize (Zea mays L.) through O7 Overexpression
Source: Plants (Basel). 2024 Oct 22;13(21):2950. doi: 10.3390/plants13212950 (PMC11547668; doi:10.3390/plants13212950)
Supplement: Supplementary file 1 [file plants-13-02950-s001.zip › plants-3233863-supplementary/Table S1.xlsx]

## Sheet: Sheet1
Table S1. Linearity, correlation coefficient (r), limits of detection (LOD) and quantification (LOQ) of oxalate by UPLC-QqQ-MRM.
Analytes	tR 1 (min)	Analytical curve	r	Linear range (μg/mL)	LOD (μg/mL)	LOQ (μg/mL)
Oxalate	4.1	y = 419.12x - 142.96	0.99906	1-50	0.5	1
1 tR, Retention time.
