# Supplementary material for: Optimization of Plant Oxalate Quantification and Generation of Low-Oxalate Maize (Zea mays L.) through O7 Overexpression
Source: Plants (Basel). 2024 Oct 22;13(21):2950. doi: 10.3390/plants13212950 (PMC11547668; doi:10.3390/plants13212950)
Supplement: Supplementary file 1 [file plants-13-02950-s001.zip › plants-3233863-supplementary/Table S2.xlsx]

## Sheet: Sheet1
Table S2. Recovery rates of oxalate by UPLC-QqQ-MRM.
Analytes	Added concentration (µg/mL)	Recovery (%)	RSD 1 (%)
Oxalate	2	107.37 ± 8.96	8.34
	5	94.09 ± 13.92	14.8
	10	93.61 ± 8.61	9.2
1 RSD, retention time.
