# Supplementary material for: Optimization of Plant Oxalate Quantification and Generation of Low-Oxalate Maize (Zea mays L.) through O7 Overexpression
Source: Plants (Basel). 2024 Oct 22;13(21):2950. doi: 10.3390/plants13212950 (PMC11547668; doi:10.3390/plants13212950)
Supplement: Supplementary file 1 [file plants-13-02950-s001.zip › plants-3233863-supplementary/Table S3.xlsx]

## Sheet: Sheet1
Table S3. Precision and accuracy of oxalate by UPLC-QQQ-MRM.
Analytes	Added concentration (µg/mL)	Measured concentration (µg/mL)	RSD 1 (%)	RE 2 (%)
Oxalate	2	2.19 ± 0.44	19.99	9.45
	5	4.98 ± 0.39	7.9	0.37
	10	9.66 ± 0.48	4.94	3.38
1 RSD, relative standard deviation;
2 RE, relative error.
