# Supplementary material for: Optimization of Plant Oxalate Quantification and Generation of Low-Oxalate Maize (Zea mays L.) through O7 Overexpression
Source: Plants (Basel). 2024 Oct 22;13(21):2950. doi: 10.3390/plants13212950 (PMC11547668; doi:10.3390/plants13212950)
Supplement: Supplementary file 1 [file plants-13-02950-s001.zip › plants-3233863-supplementary/Table S4.xlsx]

## Sheet: Sheet1
Table S4. Primers used in this study.
Primer name	Sequences (5’-3’)	Usage
O7-OE-BamH IF	TTCTGCAGGTCGACTCTAGAggatccATGGCTATGGCGACGACGGAGG	Vector Construction
O7-OE-gfp-BamH IR	TCACCATGTCGACTCTAGAggatccGGCACTGGTCGGCTGCACGA
Ocd1-OE-BamH IF	TTCTGCAGGTCGACTCTAGAggatccATGGCATCTGACTCCACGGC
Ocd1-OE-Sac IR	TGAACGATCGGGGAAATTCgagctcGTTCTTGTGCTGCATTCGACC
5’PUbi	GTCGGGTCATCTTTTCATGC	Transgenic lines identification
3’O7	CCTCCGAGTCGGAGAGGTA
3’Ocd1	GTTTGGTGGAGGACATCGGAC
qPCR-O7F	CCGTCGAGCTGGTGATCATG	RT-qPCR
qPCR-O7R	TCCGAGTCGGAGAGGTAGAAC
qPCR-Ocd1F	ACCTCGATATCCCGTCCGAT
qPCR-Ocd1R	CCAATCACAACAAGAGGCCG
qPCR-UbiF	CTGGTGCCCTCTCCATATGG
qPCR-UbiR	CAACACTGACACCGACTCATGACA
