# Supplementary material for: Optimization of Plant Oxalate Quantification and Generation of Low-Oxalate Maize (Zea mays L.) through O7 Overexpression
Source: Plants (Basel). 2024 Oct 22;13(21):2950. doi: 10.3390/plants13212950 (PMC11547668; doi:10.3390/plants13212950)
Supplement: Supplementary file 1 [file plants-13-02950-s001.zip › plants-3233863-supplementary/Table S5.xlsx]

## Sheet: Sheet1
Table S5. Determining Micronutrient Concentrations in Maize Seeds Using ICP-OES.
sample name	content in the sample (DW)						Relative difference %
	Cu (mg/kg)	Zn (mg/kg)	Ca (g/kg)	Mg (g/kg)	Fe (mg/kg)	Mn (mg/kg)	Cu	Zn	Ca	Mg	Fe	Mn
wild type	0.605856	4.97047	0.0744738	0.121974	4.097	1.81707	0.051658	0.04898	0.074702	0.016235	0.07335	0.041803
	0.579902	5.03286	0.0788412	0.122411	4.22178	1.87416
	0.575347	5.22003	0.0731636	0.123971	4.40895	1.79742
O7-OE#1	0.533271	9.13779	0.0595091	0.25755	9.7566	2.70681	0.078699	0.026726	0.027407	0.018095	0.056191	0.060673
	0.567987	9.38531	0.0597566	0.262252	10.1898	2.87618
	0.524979	9.19967	0.0579002	0.259839	9.63284	2.75285
O7-OE#4	0.608387	9.14837	0.0415211	0.232285	18.068	2.967	0.088582	0.020247	0.070997	0.009443	0.08343	0.078312
	0.621361	9.27312	0.0445775	0.230102	18.6918	3.06655
	0.568654	9.3355	0.0430805	0.2311	17.1948	2.83545
